# Supplementary material for: Diet quality and Gleason grade progression among localised prostate cancer patients on active surveillance
Source: Br J Cancer. 2019 Jan 25;120(4):466–71. doi: 10.1038/s41416-019-0380-2 (PMC6462004; doi:10.1038/s41416-019-0380-2)
Supplement: Supplementary file 1 — Supplemental Table 1 [file 41416_2019_380_MOESM1_ESM.xlsx]

## Sheet: long
Diet Quality: HEI–2015 Components & Scoring Standards
Component	Max Points	Standard for maximum score1	Standard for minimum score of zero1
Adequacy:
Total Fruits2	5	≥0.8 cup equiv. per 1,000 kcal	No Fruit
Whole Fruits3	5	≥0.4 cup equiv. per 1,000 kcal	No Whole Fruit
Total Vegetables4	5	≥1.1 cup equiv. per 1,000 kcal	No Vegetables
Greens and Beans4	5	≥0.2 cup equiv. per 1,000 kcal	No Dark Green Vegetables or Legumes
Whole Grains	10	≥1.5 oz equiv. per 1,000 kcal	No Whole Grains
Dairy5	10	≥1.3 cup equiv. per 1,000 kcal	No Dairy
Total Protein Foods6	5	≥2.5 oz equiv. per 1,000 kcal	No Protein Foods
Seafood and Plant Proteins6,7	5	≥0.8 oz equiv. per 1,000 kcal	No Seafood or Plant Proteins
Fatty Acids8	10	(PUFAs + MUFAs)/SFAs ≥2.5	(PUFAs + MUFAs)/SFAs ≤1.2
Moderation:
Refined Grains	10	≤1.8 oz equiv. per 1,000 kcal	≥4.3 oz equiv. per 1,000 kcal
Sodium	10	≤1.1 gram per 1,000 kcal	≥2.0 grams per 1,000 kcal
Added Sugars	10	≤6.5% of energy	≥26% of energy
Saturated Fats	10	≤8% of energy	≥16% of energy
1: For each component, the maximum score was assigned to an individual whose intake met the standard listed in the column below. Similarly, a score of 0 was assigned to an individual who's intake met the standard for the minimum score. Intakes between the minimum and maximum standards were scored proportionately.
2: Includes 100% fruit juice.
3: Includes all forms except juice.
4: Includes legumes (beans and peas).
5: Includes all milk products, such as fluid milk, yogurt, and cheese, and fortified soy beverages.
6: Includes legumes (beans and peas).
7: Includes seafood, nuts, seeds, soy products (other than beverages), and legumes (beans and peas).
8: Ratio of poly- and monounsaturated fatty acids (PUFAs and MUFAs) to saturated fatty acids (SFAs).
Adapted from Krebs-Smith et al. (2018). "Update of the Healthy Eating Index: HEI-2015." J Acad Nutr Diet 118(9): 1591-1602.
